# Supplementary material for: Lower hypoxic ventilatory response in smokers compared to non-smokers during abstinence from cigarettes
Source: BMC Pulm Med. 2016 Nov 24;16:159. doi: 10.1186/s12890-016-0323-0 (PMC5121951; doi:10.1186/s12890-016-0323-0)
Supplement: Additional file 1: — Supportive information. (XLSX 22 kb) [file 12890_2016_323_MOESM1_ESM.xlsx]

## Sheet: F�r_Roland_pack_years
Volunteer_Nr	Init	ID	Smoking_y_n	Age	B_weight	B_height	BMI	RR_systolic	RR_diastolic	Ventilation	Tidal_volume	Respirat_Frequency	PetCO2	PetO2	VCO2	VO2	RQ	SaO2	HVR	HVR_per_BMI	PetCO2_HVR	HVR_after_cigarette	HVR_after_cig_per_BMI	PetCO2_HVR_after_cig	Triglycerides	Total_cholesterol	VLDL	LDL	OxLDL	HDL	Glucose	HbA1c	Homocysteine	Cysteine	Cystine	GSH_intracell	GSSG_intracell	ICAM1	VCAM1	TNF_alpha	Zig. Per day	pack years
NSM_1	gl	401,00	0	25	76	182	22.9	120	80	8	1068	7.6	41.8	95.4	269.4	355	0.756	98.6	0.97	0.0423581	39.3	#NULL!	#NULL!	#NULL!	103	180	18	70	42.05	53	80	5.3	#NULL!	11.1429	40.1	12	5.09	498.69	972.87	37.81
NSM_2	kr	402,00	0	25	71.5	176	23.0824	121.5	81.5	6.6	1063.5	6.6	44.3	93.7	246.8	302.6	0.802	98	0.75	0.0324923	42.9	#NULL!	#NULL!	#NULL!	38	171	12	123	49.42	57	89	5	#NULL!	6.38095	41.1	21.26	3.51	520.29	927.33	36.38
NSM_3	pa	403,00	0	25	74	181	22.5878	130	80	11.6	883.4	13.1	38.9	109.2	#NULL!	#NULL!	#NULL!	99.1	0.98	0.0433862	38.6	#NULL!	#NULL!	#NULL!	72	142	12	117	30.33	34	115	5	8.6	7.95238	45.8	8.05	4.98	329.6	543.17	#NULL!
NSM_4	sc	404,00	0	43	82	193	22.014	121.5	80.5	9.7	1059.2	9.2	36.2	103.5	248.3	281.4	0.881	100	1.19	0.0540565	35.6	#NULL!	#NULL!	#NULL!	37	189	8	135	134.61	47	92	5.3	5.7	5.80952	36.7	9.86	1.09	643.73	751.98	17.27
NSM_5	th	405,00	0	23	62	175	20.2449	120	80	10.3	669.3	15.5	40.5	106.8	292.2	320.3	0.912	99.8	0.59	0.0291431	39.8	#NULL!	#NULL!	#NULL!	86	202	19	133	37.98	50	60	5.4	9.4	9.52381	42.5	0.85	4.87	536	1234.5	#NULL!
NSM_6	ro	406,00	0	26	87	193	23.3563	130	80	9.7	1016.5	9.7	39.2	103.4	312.8	363.8	0.859	99	0.62	0.0265453	38.6	#NULL!	#NULL!	#NULL!	38	146	28	101.4	40.1	37	74	5.6	6.3	10.0635	35	10.75	6.13	#NULL!	#NULL!	17.43
NSM_7	bo	407,00	0	46	70	178	22.0932	130	80	9.3	1174	7.9	35.8	110.6	249.4	277.2	0.901	99.4	0.42	0.0190104	35.7	#NULL!	#NULL!	#NULL!	47	155	12	87	38.52	56	91	5.1	9.2	8.7619	38.2	#NULL!	#NULL!	#NULL!	#NULL!	20.73
NSM_8	ki	408,00	0	40	82	178	25.8806	120	70	9.9	787.2	12.8	38.5	107.3	273.1	321.6	0.85	100	1.79	0.0691639	38.7	#NULL!	#NULL!	#NULL!	64	252	15	184	90.29	53	66	#NULL!	8.8	6.47619	35.9	1.2	3.54	#NULL!	#NULL!	107.61
NSM_9	sa	410,00	0	24	98	187	28.0248	140	90	9.7	676.7	14.3	38.7	103.3	271.3	329.4	0.823	99.3	0.85	0.0303303	37.9	#NULL!	#NULL!	#NULL!	55	128	12	70.5	40.67	46	83	5.4	9.3	7.42857	49.4	16.42	6.25	292.62	755.78	21.8
NSM_10	ha	411,00	0	37	85.5	184	25.254	120	80	10.6	341.5	13.2	39.8	103.1	297.4	341.5	0.872	99.8	0.42	0.016631	40.4	#NULL!	#NULL!	#NULL!	76	163	14	106	42.85	43	64	5.1	8	5.95238	36.9	1.33	2.95	246.12	771.47	31.45
NSM_11	kl	412,00	0	38	64	170	22.1453	120	80	9.9	1060	9.4	35.4	106.5	250.2	289	0.866	99.6	0.41	0.0185141	35.4	#NULL!	#NULL!	#NULL!	86	215	18	153	78.1	44	73	5.6	13.5	6.14286	46.7	-1.83	6.29	#NULL!	#NULL!	10.82
NSM_12	mü	414,00	0	24.01	86	183	25.6801	#NULL!	#NULL!	7.5	1002.4	7.6	38.8	98	214.3	277.3	0.774	99.2	0.72	0.0280373	38.6	#NULL!	#NULL!	#NULL!	52	155	11	96	36.79	47	69	5.2	10	6.47619	39.6	22.65	1.48	312.48	600.88	15.6
NSM_13	si	415,00	0	28	69	178	21.7776	125	80	9.1	785.7	12	39.2	103.5	262.1	294.8	0.89	97.5	1.42	0.0652048	38	#NULL!	#NULL!	#NULL!	34	106	6	67	34.1	33	55	4.4	7.1	8.95238	34.7	23.8	2.09	188.41	1001.37	13.31
NSM_14	vb	416,00	0	26	69	185	20.1607	110	60	10.2	560.2	18.3	41.1	96.8	259.7	315.3	0.825	98.6	0.48	0.0238087	39.9	#NULL!	#NULL!	#NULL!	68	178	13	106	65.01	60	73	5	9.5	8.09524	37.3	24.88	1.22	612.8	700.52	23.86
NSM_15	sc	417,00	0	43	95.4	180	29.4444	135	90	8.6	1441.9	6.6	35.3	106.2	238	267.3	0.877	100	1.45	0.0492453	34.9	#NULL!	#NULL!	#NULL!	90	216	17	152	54.74	46	95	5.7	10.9	6.7619	54.9	21.54	1.33	230.23	666.57	23.32
NSM_16	si	418,00	0	30	83	171	28.3848	130	90	8.7	750.9	11.6	36.5	105	226.6	272.7	0.831	99.3	0.8	0.0281841	36.3	#NULL!	#NULL!	#NULL!	82	185	18	121	62.79	46	78	5.4	5.8	9.42857	33.1	24.35	1.55	287.24	777.35	23.32
NSM_17	ko	419,00	0	37	58.7	175	19.1673	115	75	6.1	616.1	9.9	39.9	90.2	169.5	256.3	0.66	98.3	1.16	0.0605196	39.9	#NULL!	#NULL!	#NULL!	34	179	4	129	65.2	46	79	5.3	6.6	9.61905	33.3	33.22	2.97	261.78	431.27	13.32
NSM_18	he	420,00	0	39	77.7	175	25.3714	130	85	9.5	1033.4	9.3	38	99.9	283.6	342.9	0.827	97.8	0.87	0.0342905	40.6	#NULL!	#NULL!	#NULL!	38	184	13	107	65.22	33	73	5.6	13.4	6.42857	41.3	19.25	1.28	411.78	1007.25	32.38
NSM_19	va	421,00	0	26	83	183	24.7843	110	60	9.9	527.5	19.3	41.5	96	239.3	287	0.837	99.1	1.33	0.0536631	40.6	#NULL!	#NULL!	#NULL!	123	177	21	131	71.32	25	79	6	11.5	7.2381	43.1	19.32	1.14	427.73	1108.07	9.46
NSM_20	sc	422,00	0	47	76.9	170	26.609	130	85	8	770.4	10.5	41.8	97.9	242.4	279	0.878	98.7	0.86	0.0323199	40.7	#NULL!	#NULL!	#NULL!	84	164	17	114	64.79	33	91	5.4	5.1	6.7619	42.6	#NULL!	#NULL!	341.67	826.08	7.79
NSM_21	sa	423,00	0	27	75.6	170	26.1592	140	90	10.3	579.7	17.9	42.2	102	288.6	316.1	0.914	99.9	0.54	0.0206429	41.1	#NULL!	#NULL!	#NULL!	124	229	22	161	33.16	46	89	4.8	8.8	7.90476	41.8	5.88	2.02	338.67	652.85	10.58
NSM_22	si	424,00	0	40	76.5	178	24.1447	110	60	9.1	365	25	40.3	95.7	162.2	220.6	0.744	99.3	0.44	0.0182235	39.3	#NULL!	#NULL!	#NULL!	48	228	10	177	24.04	41	76	5.6	7.6	6.71429	46.6	21.76	0.78	334.16	655.81	11.63
NSM_23	kr	425,00	0	32	110.4	201	27.3261	130	80	10.3	804.3	12.9	39.5	97.1	277.2	370.2	0.7385	98.7	1.37	0.0501353	40.3	#NULL!	#NULL!	#NULL!	48	156	8	144	14.3	42	89	5.4	13	6.2381	41.2	25.15	1.1	368.27	648.63	#NULL!
			#NULL!	#NULL!	#NULL!	#NULL!	#NULL!	#NULL!	#NULL!	#NULL!	#NULL!	#NULL!	#NULL!	#NULL!	#NULL!	#NULL!	#NULL!	#NULL!	#NULL!	#NULL!	#NULL!	#NULL!	#NULL!	#NULL!	#NULL!	#NULL!	#NULL!	#NULL!	#NULL!	#NULL!	#NULL!	#NULL!	#NULL!	#NULL!	#NULL!	#NULL!	#NULL!	#NULL!	#NULL!	#NULL!
SM_1	gr	301,00	1	25	80	183	23.8884	150	90	7.6	831.6	9.2	40.3	103.9	222.5	278.9	0.798	#NULL!	0.59	0.0246981	40.2	#NULL!	#NULL!	#NULL!	50	202	#NULL!	#NULL!	#NULL!	85	102	5.1	9	9.2381	35.3	5.32	4.25	533.73	740.58	#NULL!	20	8
SM_2	gi	303,00	1	25	78	184	23.0388	130	80	6.8	720.6	9.9	41.3	93.8	179.9	255.3	0.702	98.8	0.77	0.0334219	40.6	#NULL!	#NULL!	#NULL!	136	307	34	227	#NULL!	46	60	5.3	10.6	10.9524	43.5	8.49	3.34	465.68	574.85	#NULL!	20	8
SM_3	ba	304,00	1	25	78	180	24.0741	135	90	9.3	1223.5	7.6	38.2	108.1	286.7	319.6	0.894	100	0.59	0.0245077	37.3	0.83	0.0344769	37.8	80	149	17	88	38.61	44	88	5	10.3	9.38095	48.5	22.06	1.49	321.99	533.27	30.16	15	7
SM_4	rä	305,00	1	25	70.7	175	23.0857	130	80	7.3	1008	7.3	43.8	97.6	241.1	296.4	0.815	99.6	0.63	0.0272896	44.6	#NULL!	#NULL!	#NULL!	65	216	16	151	62.1	50	69	5.2	10.4	6.42857	42	-2.85	4.72	444.32	870.4	28.93	15	6
SM_5	kö	306,00	1	31	74	180	22.8395	130	80	11.5	688.5	16.7	39.6	101.4	285.6	342.1	0.833	99.3	0.59	0.0258324	38.6	#NULL!	#NULL!	#NULL!	54	181	9	119	44.49	53	79	5.7	9.1	6.7619	37.5	9.14	4.22	454.51	900.1	29.65	20	16
SM_6	re	307,00	1	26	65	184	19.199	130	80	7.3	843.7	8.8	42.3	101.6	247.2	274.4	0.902	99.8	0.6	0.0312517	40.8	#NULL!	#NULL!	#NULL!	70	164	12	107	39.11	45	55	5.3	9.7	11.3333	32.1	8.53	5.1	521.59	623.92	34.95	20	8
SM_7	ne	309,00	1	22	89.5	183	26.7252	135	85	9.7	621	16.3	39	102.1	232.8	293.5	0.717	99.2	0.61	0.0228249	37.2	#NULL!	#NULL!	#NULL!	105	167	21	97	42.96	49	79	5.3	9.8	8.71429	36.1	27.58	4.8	461.53	797.64	35.16	18	7.2
SM_8	pa	312,00	1	23	98	180	30.2469	130	90	10.1	603.2	18.9	36.8	98.8	202.8	285.7	0.722	98.9	0.81	0.0267796	36.3	1.11	0.036698	36.2	63	189	13	136	57.97	39	71	4.7	9.3	6.42857	44	19.01	2.55	734.46	736.61	16	20	6
SM_9	ko	313,00	1	36	81.4	180	25.1235	130	95	6.4	655.3	9.9	41.8	93	174.7	240.9	0.727	99.3	0.1	0.00398034	41.2	0.24	0.00955283	41.2	132	292	30	223	101.31	39	73	5.1	13.8	6.90476	45.2	22.82	1.34	544.65	596.85	23.05	20	18
SM_10	pe	314,00	1	29	71.6	185	20.9204	110	70	7.5	781.8	9.7	41.7	101.3	233	270	0.863	99.1	0.78	0.0372842	40.8	0.87	0.0415862	40.5	82	184	13	120	84.45	52	67	5.1	12	7.04762	39.7	19.5	1.99	424.16	765.1	29.63	15	8
SM_11	bo	315,00	1	25	91.7	195	24.1157	130	90	7.3	1028.6	7.2	41.9	95	238.2	308.5	0.773	99.2	0.34	0.0140987	40.6	#NULL!	#NULL!	#NULL!	91	212	13	140	53.08	59	80	4.5	12.7	8.61905	44.3	26.19	1.82	1127.13	757.61	16.09	20	8
SM_12	vi	317,00	1	34	88	183	26.2773	130	80	8.8	889.7	10.4	40.2	100.1	266.5	315.1	0.846	98	1.2	0.0456668	39.5	2.65	0.100848	38.4	86	182	76	71	102.96	34	96	5.5	8.6	8.42857	51.5	23.86	0.58	363.35	590.35	12.27	20	13.5
SM_13	we	320,00	1	45	68.3	170	23.6332	120	80	6.1	877	7.1	42.5	94.6	193.3	249.3	0.776	98.3	0.37	0.0156559	40.6	#NULL!	#NULL!	#NULL!	70	241	21	190	57.54	34	67	5.1	9.6	5.95238	40.2	23.75	0.33	431.59	920.08	12.91	30	37.5
SM_14	gü	321,00	1	49	86	187	24.5932	130	80	9.9	2716.3	4	31.2	104.1	241.6	290.9	0.819	99.5	0.47	0.019111	35.6	#NULL!	#NULL!	#NULL!	143	251	29	179	35.61	43	71	5.3	5.2	7.47619	37	21.47	0.54	393.61	548.52	9.53	25	30
SM_15	li	324,00	1	35	66.5	176	21.4682	120	80	8.5	1226.8	7	33.8	109	234.8	262.2	0.897	99.5	0.25	0.0116451	35.6	0.35	0.0163032	36.8	111	174	25	106	26.24	43	48	5.4	6.5	7.47619	41.8	21.22	0.51	414.85	531.79	15.81	25	27.5
SM_16	pr	325,00	1	43	87.3	174	28.8347	140	90	9.1	959.3	9.4	34	98.5	222.8	340.7	0.658	97.2	0.57	0.0197678	36.6	#NULL!	#NULL!	#NULL!	135	223	34	161	30.83	28	68	5.7	#NULL!	5.95238	47.5	21.7	0.59	631.8	672.05	24.65	20	10
SM_17	ko	326,00	1	28	77.4	185	22.615	115	70	7.6	994.2	8.1	45.1	86.8	258.1	362.3	0.705	97.8	0.25	0.0110546	45.2	0.35	0.0154764	43.7	53	182	10	130	152.35	42	72	5	7.8	5.61905	48.4	19.03	0.38	489.18	682.07	13.84	15	10.5
SM_18	ha	327,00	1	46	86.1	191	23.6013	130	80	7.5	1099.8	7.6	39	103	221.4	262.5	0.877	100	0.29	0.0122874	37.4	0.44	0.018643	39.2	61	168	13	112	43.59	44	84	5.5	6	8.28571	38.1	18.3	0.55	650.99	950.3	25.35	15	22.5
SM_19	st	328,00	1	47	94.2	180	23.01	140	95	8.2	863.2	9.5	37.2	100.2	#NULL!	#NULL!	#NULL!	99.1	0.62	0.0269448	37	0.63	0.0273794	#NULL!	53	192	12	122	226.13	58	94	5.8	5.3	5.24	47.8	11.45	0.4	640.55	699.54	20.8	50	60
SM_20	ba	106,00	1	33	87	181	26.556	130	80	5.2	320.4	16.9	38.6	96.8	303.1	357.6	0.849	99	0.59	0.0222172	34.2	#NULL!	#NULL!	#NULL!	140	203	34	137	147.01	31	66	5.3	11.7	5.47619	46.5	#NULL!	#NULL!	428.83	743.04	17.04	15	12.5
SM_21	ba	107,00	1	30	78.5	181	23.9614	120	80	6.8	1290.1	5.3	39.6	99.7	223.8	265.1	0.846	99.3	0.72	0.0300483	39.4	#NULL!	#NULL!	#NULL!	90	230	26	169	174.21	35	70	5.1	9.4	6	47.1	36.27	9.74	675.54	677.56	11.14	15	10
SM_22	di	109,00	1	44	79	174	26.0933	130	85	6.6	855.6	7.8	40.8	93.5	211.2	275.4	0.767	98	0.53	0.0203117	39.3	#NULL!	#NULL!	#NULL!	117	192	24	138	119.86	31	67	5.3	8.1	7.47619	48.5	20.99	2.71	608.66	1359.97	21.84	15	21
SM_23	sc	121,00	1	53	71.7	176	23.147	135	80	9.7	767.9	13.4	33.4	103.6	194.2	263.3	0.737	99.2	0.96	0.0414741	33.6	1.03	0.0444983	33.6	174	233	26	147	219.81	59	64	5.4	8	6.66667	53.1	17.97	0.25	502.82	433.76	42.09	25	30
